# Supplementary material for: Phenolics from Ilex rotunda Possess Antioxidative Effects and Block Activation of MAPK and NF-κB Signaling by Inhibiting IL-2 Production in CD3/CD28 Activated Jurkat T Cells
Source: Antioxidants (Basel). 2025 Feb 27;14(3):281. doi: 10.3390/antiox14030281 (PMC11939502; doi:10.3390/antiox14030281)
Supplement: Supplementary file 1 [file antioxidants-14-00281-s001.zip]

Archive with 1 entries (1 files):
- antioxidants-3484258-supplementary.pdf
